# Supplementary material for: Female calls promote song learning in male juvenile zebra finches
Source: Nat Commun. 2024 Oct 16;15:8938. doi: 10.1038/s41467-024-53251-z (PMC11484889; doi:10.1038/s41467-024-53251-z)
Supplement: Supplementary file 4 — Source Data [file 41467_2024_53251_MOESM4_ESM.xlsx]

## Sheet: Figure 1D
Bird ID	Song similarity (%)	Social condition
1	97.1111	with female
2	38	with female
3	72.2222	with female
4	33.1111	with female
5	64.2222	with female
6	82.7778	with female
7	31.2222	with female
8	55.6667	with female
9	75.1111	with female
10	22.4444	with female
11	25.6667	with female
12	49	with female
13	32.6667	with female
14	27.4444	with female
15	54.2222	with female
16	45.4444	with female
17	42.5556	with female
18	46.8889	with female
19	91.2222	alone
20	29.7778	alone
21	15	alone
22	69.6667	alone
23	19.2222	alone
24	39.2222	alone
25	61.3333	alone
26	21.8889	alone
27	37.8889	alone
28	16.7778	alone
29	20	alone
30	17.5556	alone
31	46.8889	alone
32	19.7778	alone
33	28.4444	alone

## Sheet: Figure 1E
Bird ID	Syllable rate (syll/s)	Social condition
1	5.22933	with female
2	4.62388	with female
3	5.72294	with female
4	7.50813	with female
5	3.75206	with female
6	3.38718	with female
7	5.21336	with female
8	5.1456	with female
9	4.65248	with female
10	6.76401	with female
11	6.12893	with female
12	4.15775	with female
13	6.53266	with female
14	7.31103	with female
15	4.56982	with female
16	6.45135	with female
17	5.56546	with female
18	5.11166	with female
19	5.11459	alone
20	8.89089	alone
21	10.9117	alone
22	6.11966	alone
23	10.9294	alone
24	6.87626	alone
25	4.62732	alone
26	6.73792	alone
27	6.54701	alone
28	9.61551	alone
29	6.63029	alone
30	7.04602	alone
31	5.82153	alone
32	7.22388	alone
33	7.38929	alone
Tutor playback	5.8724

## Sheet: Figure 1F
Bird ID	Mean Syllable Duration (s)	Social condition
1	0.191229	with female
2	0.216269	with female
3	0.174735	with female
4	0.133189	with female
5	0.266521	with female
6	0.295231	with female
7	0.191815	with female
8	0.194341	with female
9	0.214939	with female
10	0.147841	with female
11	0.163161	with female
12	0.240514	with female
13	0.153077	with female
14	0.13678	with female
15	0.218827	with female
16	0.155006	with female
17	0.17968	with female
18	0.195631	with female
19	0.195519	alone
20	0.112475	alone
21	0.0916447	alone
22	0.163408	alone
23	0.091496	alone
24	0.145428	alone
25	0.216108	alone
26	0.148414	alone
27	0.152742	alone
28	0.103999	alone
29	0.150823	alone
30	0.141924	alone
31	0.171776	alone
32	0.13843	alone
33	0.135331	alone
Tutor playback	0.1703

## Sheet: Figure 1G
Bird ID	Mean Gap Duration (s)	Social condition
1	0.0794027	with female
2	0.0636709	with female
3	0.0498225	with female
4	0.0665312	with female
5	0.10232	with female
6	0.0582474	with female
7	0.0548424	with female
8	0.05782	with female
9	0.0546815	with female
10	0.0493971	with female
11	0.0445998	with female
12	0.0812129	with female
13	0.0399394	with female
14	0.0561692	with female
15	0.040206	with female
16	0.0418744	with female
17	0.0461598	with female
18	0.063035	with female
19	0.0556071	alone
20	0.0418556	alone
21	0.0247887	alone
22	0.0603558	alone
23	0.036032	alone
24	0.0359401	alone
25	0.0975165	alone
26	0.0425076	alone
27	0.0553896	alone
28	0.0434534	alone
29	0.0742553	alone
30	0.0500223	alone
31	0.0539397	alone
32	0.0372747	alone
33	0.0584785	alone
Tutor playback	0.1208

## Sheet: Figure 2B
	Song similarity (%)
Bird ID:	Social condition	To playback:	To Father:
1	with female	97.1111	34
2	with female	38	41.4444
7	with female	31.2222	20
8	with female	55.6667	52.4444
9	with female	75.1111	41.5556
11	with female	25.6667	65.4444
12	with female	49	38
15	with female	54.2222	51.6667
16	with female	45.4444	50.5556
17	with female	42.5556	23.6667
23	alone	19.2222	58
24	alone	39.2222	29.1111
26	alone	21.8889	54.6667
28	alone	16.7778	60.8889
29	alone	20	52.6667
33	alone	28.4444	79.6667

## Sheet: Figure 2C
	Syllable rate (syll/s)
Bird ID:	Social condition	Juvenile:	Father:
1	with female	4.62388	5.93274
2	with female	5.22933	6.03932
7	with female	4.65248	8.19916
8	with female	5.1456	14.0985
9	with female	5.21336	14.0985
11	with female	6.12893	6.25133
12	with female	4.15775	6.25133
15	with female	4.56982	6.03932
16	with female	6.45135	8.018
17	with female	5.56546	5.82697
23	alone	6.87626	14.0985
24	alone	10.9294	14.0985
26	alone	6.73792	5.1089
28	alone	9.61551	6.41175
29	alone	6.63029	6.76354
33	alone	7.38929	4.68401
Tutor playback=5.8724

## Sheet: Figure 3C
	Female call ratio
Days post hatch	Juvenile 1	Days post hatch	Juvenile 2	Days post hatch	Juvenile 3	Days post hatch	Juvenile 4	Days post hatch	Juvenile 5
61	0.042288	50	0.0053593	54	0.329357	52	0.162907	55	0.115802
63	0.0388956	52	0.0200373	56	0.252338	54	0.264059	57	0.1851
65	0.0300692	55	0.0265709	58	0.308572	56	0.545198	59	0.160581
68	0.0656731	57	0.111764	64	0.121239	59	0.441704	62	0.230593
71	0.241709	60	0.151154	66	0.154645	62	0.467105	65	0.180192
73	0.0904692	62	0.185863	68	0.326751	64	0.522996	67	0.162001
75	0.0664134	65	0.153987	71	0.533847	66	0.420733	69	0.120999
78	0.0166904	67	0.162302	78	0.464655	69	0.568977	72	0.15927
81	0.135691	70	0.0849797	81	0.491625	72	0.165881	75	0.150642
83	0.220814	72	0.0801541	84	0.586149	74	0.355594	77	0.204692
85	0.0868614	75	0.108611	88	0.867451	76	0.391582	79	0.182548
88	0.19426	77	0.238728	91	0.301031	79	0.236249	82	0.112497
91	0.341521	80	0.204625			82	0.3464	85	0.143959
		82	0.110859			84	0.221784	87	0.227568
		85	0.147156			86	0.326961	89	0.164059
		87	0.141297			91	0.685203	92	0.19504
		92	0.161758

## Sheet: Figure 3D
Juvenile	Song similarity (%)	Standard Error of the Mean
1	73.1111	2.09791
2	51.8889	2.6323
3	42.3333	4.60072
4	19.4444	1.63394
5	29.1111	5.11111
Untutored birds	32.023	8.7112

## Sheet: Figure 3E
Juvenile	Syllable rate (syll/s)	Standard Error of the Mean
1	6.24041	0.146163
2	6.84368	0.0984713
3	6.60891	0.0445935
4	8.55778	0.11662
5	7.54455	0.140129
Tutor playback	5.68774	0

## Sheet: Figure 4C
Bird ID	Cell ID	Firing rate (Hz) during silence	Firing rate (Hz) during female call
1	1	0	3.08642
1	2	1.20027	1.80041
1	3	0	0
1	4	1.02881	8.23045
1	5	0	0
1	6	3.35875	2.81409
1	7	2.61878	3.92817
1	8	6.17284	2.57202
2	9	1.25	3.33333
3	10	6.46465	18.1818
4	11	1.00402	2.00803
5	12	16.3599	19.4274
5	13	0.240587	0.240587
6	14	0	0
6	15	6.90184	7.92434
7	16	0.610687	9.46565
7	17	6.56844	7.63359
8	18	0	0
8	19	0	0
9	20	14.5038	12.9771
9	21	0	0
9	22	13.5323	19.084
9	23	1.78658	30.0471

[truncated: 14 more sheets: Figure 4D, Figure 4E, Figure 4F, Figure 4H, Figure 4I, Figure 4K, Figure 4L, Figure 5C, Figure 5D, Figure 6C, Figure 6F, Figure 6G, Supplementary Figure 2, Supplementary Figure 3]
